# Supplementary material for: 6 month serologic response to the Pfizer-BioNTech COVID-19 vaccine among healthcare workers
Source: PLoS One. 2022 Apr 18;17(4):e0266781. doi: 10.1371/journal.pone.0266781 (PMC9015132; doi:10.1371/journal.pone.0266781)
Supplement: S1 Table — Raw values for IgM and IgG antibody response to respective SARS-CoV-2 epitopes at baseline, week 2, week 4, month 3 and month 6 in subjects administered Pfizer-BioNTech COVID-19 vaccine at week 0 and week 3. Antibody response is reported in Genalyte response units (GRU). (XLSX) [file pone.0266781.s001.xlsx]

## Sheet: Sheet1
Anti.CoV.2.Nucleocapsid.IgG.x	Results	Anti.CoV.2.Nucleocapsid.IgM.x	Results	Anti.CoV.2.Spike.S1.IgG.x	Results	Anti.CoV.2.Spike.S1.IgM.x	Results	Anti.CoV.2.Spike.S1.RBD.IgG.x	Results	Anti.CoV.2.Spike.S1.RBD.IgM.x	Results	Anti.CoV.2.Spike.S1S2.IgG.x	Results	Anti.CoV.2.Spike.S1S2.IgM.x	Results	Anti.CoV.2.Spike.S2.IgG.x	Results	Anti.CoV.2.Spike.S2.IgM.x	Results
0.38	Non-Reactive	2.75	Non-Reactive	30.66	Reactive	4.59	Non-Reactive	50.87	Equivocal	21.01	Equivocal	8.64	Non-Reactive	2.94	Non-Reactive	17.54	Equivocal	5.5	Non-Reactive
-0.42	Non-Reactive	3.37	Non-Reactive	191.67	Reactive	13.84	Equivocal	264.52	Reactive	27.06	Equivocal	31.22	Equivocal	3.65	Non-Reactive	57.53	Reactive	7.52	Equivocal
3.67	Non-Reactive	6.95	Non-Reactive	95.57	Reactive	-0.17	Non-Reactive	103.95	Reactive	8.44	Non-Reactive	17.52	Non-Reactive	2.1	Non-Reactive	20.82	Equivocal	3.86	Non-Reactive
-2.13	Non-Reactive	5.57	Non-Reactive	-3.98	Non-Reactive	-0.47	Non-Reactive	12.39	Non-Reactive	15.16	Equivocal	4.88	Non-Reactive	3.31	Non-Reactive	8.13	Non-Reactive	6.71	Equivocal
-12.97	Non-Reactive	0.04	Non-Reactive	15.22	Reactive	1.66	Non-Reactive	36.33	Equivocal	14.63	Non-Reactive	4.43	Non-Reactive	3.02	Non-Reactive	7.41	Non-Reactive	4.94	Non-Reactive
1.31	Non-Reactive	2.63	Non-Reactive	48.82	Reactive	1.14	Non-Reactive	67.3	Reactive	13.31	Equivocal	68.78	Equivocal	1.99	Non-Reactive	202.8	Reactive	1.9	Non-Reactive
-0.67	Non-Reactive	1	Non-Reactive	302.26	Reactive	2.87	Non-Reactive	372.18	Reactive	8.85	Non-Reactive	75.55	Equivocal	2.88	Non-Reactive	174.28	Reactive	5.3	Non-Reactive
3.97	Non-Reactive	3.68	Non-Reactive	196.69	Reactive	-1.78	Non-Reactive	247.14	Reactive	8.18	Non-Reactive	53.9	Equivocal	3.57	Non-Reactive	125.2	Reactive	4.41	Non-Reactive
0.49	Non-Reactive	1.84	Non-Reactive	-1.97	Non-Reactive	-0.87	Non-Reactive	10.65	Non-Reactive	7.95	Non-Reactive	9.42	Non-Reactive	1.8	Non-Reactive	65.44	Reactive	2.28	Non-Reactive
-16.5	Non-Reactive	-4.65	Non-Reactive	70.71	Reactive	-3.24	Non-Reactive	130.47	Reactive	4.61	Non-Reactive	20.96	Equivocal	1.52	Non-Reactive	78.24	Reactive	0.56	Non-Reactive
0.66	Non-Reactive	2.78	Non-Reactive	-2.73	Non-Reactive	-1.07	Non-Reactive	6.84	Non-Reactive	8.25	Non-Reactive	1.57	Non-Reactive	2.74	Non-Reactive	4.02	Non-Reactive	3.76	Non-Reactive
4.47	Non-Reactive	2.3	Non-Reactive	21.44	Reactive	1.53	Non-Reactive	22.29	Equivocal	11.74	Equivocal	4.58	Non-Reactive	2.91	Non-Reactive	7.76	Non-Reactive	3.77	Non-Reactive
-14.2	Non-Reactive	-3.69	Non-Reactive	153.33	Reactive	-0.83	Non-Reactive	259.91	Reactive	3.92	Non-Reactive	33.25	Reactive	1.7	Non-Reactive	51.86	Reactive	3.76	Non-Reactive
-11.58	Non-Reactive	-1.86	Non-Reactive	103.32	Reactive	-0.92	Non-Reactive	185.19	Reactive	4.88	Non-Reactive	18.17	Equivocal	1.8	Non-Reactive	24.3	Equivocal	2.48	Non-Reactive
-0.17	Non-Reactive	1.06	Non-Reactive	107.03	Reactive	3.55	Non-Reactive	142.84	Reactive	12.7	Equivocal	17.08	Non-Reactive	1.86	Non-Reactive	23.72	Equivocal	4.26	Non-Reactive
4.17	Non-Reactive	3.15	Non-Reactive	87.2	Reactive	1.53	Non-Reactive	102.24	Reactive	10.44	Equivocal	15.88	Non-Reactive	2.46	Non-Reactive	18.79	Equivocal	4.67	Non-Reactive
-0.61	Non-Reactive	1.56	Non-Reactive	-2.92	Non-Reactive	-0.47	Non-Reactive	11.92	Non-Reactive	10.43	Equivocal	7.01	Non-Reactive	1.54	Non-Reactive	8.8	Non-Reactive	4.17	Non-Reactive
-5.3	Non-Reactive	1.69	Non-Reactive	23.68	Reactive	0.43	Non-Reactive	50.13	Equivocal	9.76	Non-Reactive	7.61	Non-Reactive	1.43	Non-Reactive	9.01	Non-Reactive	1.78	Non-Reactive
12.5	Non-Reactive	16.26	Equivocal	265.66	Reactive	13.1	Equivocal	352.14	Reactive	19.03	Equivocal	68.93	Equivocal	15.93	Equivocal	118.11	Reactive	15.35	Reactive
11.52	Non-Reactive	15.96	Equivocal	83.92	Reactive	14.88	Equivocal	126.46	Reactive	26.42	Equivocal	24.08	Equivocal	14.66	Equivocal	37.51	Equivocal	17.45	Reactive
4.83	Non-Reactive	3.04	Non-Reactive	-2.9	Non-Reactive	-0.29	Non-Reactive	12.96	Non-Reactive	11.93	Equivocal	5.74	Non-Reactive	3.61	Non-Reactive	7.02	Non-Reactive	5.67	Non-Reactive
10.83	Non-Reactive	5.27	Non-Reactive	146.89	Reactive	8.56	Equivocal	195.13	Reactive	21.91	Equivocal	30.95	Equivocal	5.76	Non-Reactive	44.91	Reactive	7.77	Equivocal
-10.07	Non-Reactive	-2.35	Non-Reactive	39.52	Reactive	-0.69	Non-Reactive	78.2	Reactive	8.93	Non-Reactive	9.2	Non-Reactive	1.61	Non-Reactive	13.11	Non-Reactive	3.45	Non-Reactive
3.33	Non-Reactive	0.83	Non-Reactive	89.61	Reactive	12.1	Equivocal	138.16	Reactive	29.64	Equivocal	138.53	Reactive	2.54	Non-Reactive	325	Reactive	0.6	Non-Reactive
2.92	Non-Reactive	1.26	Non-Reactive	-2.74	Non-Reactive	-1.38	Non-Reactive	18.01	Equivocal	11.1	Equivocal	4.86	Non-Reactive	0.64	Non-Reactive	27.4	Equivocal	3.33	Non-Reactive
3.28	Non-Reactive	1.94	Non-Reactive	373.01	Reactive	3.36	Non-Reactive	381.3	Reactive	6.63	Non-Reactive	224.52	Reactive	0.87	Non-Reactive	374.94	Reactive	-6.86	Non-Reactive
2.02	Non-Reactive	3.34	Non-Reactive	105.91	Reactive	-0.63	Non-Reactive	203.91	Reactive	7.94	Non-Reactive	57.45	Reactive	0.21	Non-Reactive	105.31	Reactive	2.86	Non-Reactive
-6.02	Non-Reactive	0.22	Non-Reactive	42.16	Reactive	-0.44	Non-Reactive	92.47	Reactive	11.04	Non-Reactive	29.08	Reactive	1.07	Non-Reactive	61.77	Reactive	2.45	Non-Reactive
-0.54	Non-Reactive	1.37	Non-Reactive	118.53	Reactive	-0.5	Non-Reactive	195.95	Reactive	7.07	Non-Reactive	18.31	Non-Reactive	1.55	Non-Reactive	39.73	Reactive	4.33	Non-Reactive
0.3	Non-Reactive	2.69	Non-Reactive	-3.22	Non-Reactive	-0.25	Non-Reactive	7.7	Non-Reactive	12.41	Equivocal	4.02	Non-Reactive	3.06	Non-Reactive	5.44	Non-Reactive	6.13	Equivocal
-0.83	Non-Reactive	2.01	Non-Reactive	279.31	Reactive	1.04	Non-Reactive	318.57	Reactive	7.01	Non-Reactive	54.97	Equivocal	1.74	Non-Reactive	108.45	Reactive	6.54	Equivocal
-13.3	Non-Reactive	-3.76	Non-Reactive	92.3	Reactive	-2.59	Non-Reactive	166.09	Reactive	6.45	Non-Reactive	17.96	Non-Reactive	1.14	Non-Reactive	26.49	Reactive	3.61	Non-Reactive
-12.06	Non-Reactive	-2.7	Non-Reactive	22.65	Reactive	-1.76	Non-Reactive	50.84	Equivocal	9.01	Non-Reactive	5.79	Non-Reactive	1.64	Non-Reactive	8.63	Non-Reactive	4.54	Non-Reactive
0.16	Non-Reactive	2.36	Non-Reactive	69.02	Reactive	2.08	Non-Reactive	42.84	Equivocal	17.49	Equivocal	121.17	Reactive	3.87	Non-Reactive	262.42	Reactive	4.38	Non-Reactive
0.33	Non-Reactive	2.22	Non-Reactive	-2.58	Non-Reactive	-0.75	Non-Reactive	12.95	Non-Reactive	16.09	Equivocal	6.34	Non-Reactive	2.82	Non-Reactive	9.1	Non-Reactive	7.42	Equivocal
0.55	Non-Reactive	1.86	Non-Reactive	245.05	Reactive	5.79	Non-Reactive	278.05	Reactive	15.14	Equivocal	203.84	Reactive	0.21	Non-Reactive	368.72	Reactive	-15.63	Non-Reactive
-5.37	Non-Reactive	1.88	Non-Reactive	55.24	Reactive	-2	Non-Reactive	95.14	Reactive	10.2	Non-Reactive	45.27	Reactive	0.87	Non-Reactive	82.4	Reactive	1.13	Non-Reactive
-5.68	Non-Reactive	2.03	Non-Reactive	19.28	Reactive	0.17	Non-Reactive	48.03	Equivocal	12.83	Non-Reactive	27.14	Equivocal	3.38	Non-Reactive	48.38	Reactive	5.76	Non-Reactive
3.76	Non-Reactive	2.4	Non-Reactive	35.22	Reactive	-1.13	Non-Reactive	33.38	Equivocal	17.5	Equivocal	6.74	Non-Reactive	3.53	Non-Reactive	21.11	Equivocal	5.12	Non-Reactive
0.61	Non-Reactive	5.32	Non-Reactive	-3.31	Non-Reactive	-0.17	Non-Reactive	8.31	Non-Reactive	25.54	Equivocal	3.91	Non-Reactive	5.38	Non-Reactive	6.52	Non-Reactive	7.19	Equivocal
1.93	Non-Reactive	5.23	Non-Reactive	280.1	Reactive	2.74	Non-Reactive	340.59	Reactive	16.88	Equivocal	65.17	Equivocal	7.27	Non-Reactive	92.84	Reactive	6.97	Equivocal
-5.68	Non-Reactive	2.24	Non-Reactive	122.86	Reactive	-4.69	Non-Reactive	218.33	Reactive	3.92	Non-Reactive	20.59	Equivocal	3.14	Non-Reactive	25.06	Reactive	3.53	Non-Reactive
-7.83	Non-Reactive	1.22	Non-Reactive	44.48	Reactive	0.1	Non-Reactive	90.71	Reactive	17.08	Non-Reactive	8.21	Non-Reactive	4.24	Non-Reactive	12.39	Non-Reactive	4.02	Non-Reactive
-0.4	Non-Reactive	2.08	Non-Reactive	6.97	Non-Reactive	0.52	Non-Reactive	35.26	Equivocal	18.72	Equivocal	13.56	Non-Reactive	3.04	Non-Reactive	25.19	Equivocal	6.2	Equivocal
-0.3	Non-Reactive	1.55	Non-Reactive	-3.17	Non-Reactive	-0.42	Non-Reactive	34.53	Equivocal	22.18	Equivocal	15.28	Non-Reactive	4.77	Non-Reactive	25.12	Equivocal	8.05	Equivocal
0.25	Non-Reactive	2	Non-Reactive	252	Reactive	6.51	Equivocal	329.35	Reactive	32.23	Equivocal	52.27	Equivocal	4.15	Non-Reactive	83.33	Reactive	7.27	Equivocal
-17.02	Non-Reactive	-5.58	Non-Reactive	75.33	Reactive	-1.62	Non-Reactive	156.7	Reactive	18.88	Non-Reactive	24.2	Equivocal	2.69	Non-Reactive	32.6	Reactive	4.82	Non-Reactive
-12.1	Non-Reactive	-1.3	Non-Reactive	18.2	Reactive	-1.51	Non-Reactive	62.94	Reactive	16.45	Non-Reactive	15.47	Non-Reactive	2.07	Non-Reactive	22.45	Equivocal	3.7	Non-Reactive
0.42	Non-Reactive	2.81	Non-Reactive	10.64	Equivocal	0.67	Non-Reactive	26.57	Equivocal	16.03	Equivocal	7.85	Non-Reactive	0.96	Non-Reactive	33.64	Equivocal	5.97	Equivocal
1.69	Non-Reactive	2.45	Non-Reactive	-2.76	Non-Reactive	-0.61	Non-Reactive	12.41	Non-Reactive	17.55	Equivocal	6.93	Non-Reactive	3.07	Non-Reactive	8.85	Non-Reactive	6.17	Equivocal
0.89	Non-Reactive	1.25	Non-Reactive	286.81	Reactive	10.7	Equivocal	347.53	Reactive	20.45	Equivocal	79.54	Equivocal	4.89	Non-Reactive	171.1	Reactive	9.43	Equivocal
-9.85	Non-Reactive	-0.61	Non-Reactive	36.98	Reactive	0.81	Non-Reactive	74.24	Reactive	12.96	Non-Reactive	12.56	Non-Reactive	1.89	Non-Reactive	17.78	Non-Reactive	3.87	Non-Reactive
-6.61	Non-Reactive	0.36	Non-Reactive	71.53	Reactive	-2.25	Non-Reactive	131.25	Reactive	7.27	Non-Reactive	19.46	Equivocal	0.26	Non-Reactive	30.22	Reactive	3.38	Non-Reactive
0.31	Non-Reactive	2.98	Non-Reactive	37.63	Reactive	-0.03	Non-Reactive	75.97	Reactive	14.38	Equivocal	16.24	Non-Reactive	2.53	Non-Reactive	29.93	Equivocal	4.84	Non-Reactive
0.32	Non-Reactive	3	Non-Reactive	-3.87	Non-Reactive	-0.55	Non-Reactive	23.81	Equivocal	13.86	Equivocal	13.57	Non-Reactive	2.42	Non-Reactive	21.77	Equivocal	5.17	Non-Reactive
-0.88	Non-Reactive	2.38	Non-Reactive	238.74	Reactive	-4.31	Non-Reactive	326.57	Reactive	2.08	Non-Reactive	47.15	Equivocal	0.67	Non-Reactive	94.02	Reactive	4.29	Non-Reactive
-8.01	Non-Reactive	0.43	Non-Reactive	47.86	Reactive	-2.42	Non-Reactive	107.96	Reactive	7.34	Non-Reactive	15.02	Non-Reactive	-0.29	Non-Reactive	26.2	Reactive	1.79	Non-Reactive
-14.24	Non-Reactive	-3.53	Non-Reactive	18.11	Reactive	-1.63	Non-Reactive	54.57	Equivocal	13.49	Non-Reactive	12.7	Non-Reactive	1.64	Non-Reactive	19.47	Equivocal	3.66	Non-Reactive
1.65	Non-Reactive	3.15	Non-Reactive	3.9	Non-Reactive	0.3	Non-Reactive	15.81	Equivocal	10.79	Equivocal	41.98	Equivocal	1.86	Non-Reactive	108.64	Reactive	2.82	Non-Reactive
-0.43	Non-Reactive	1.87	Non-Reactive	-4.06	Non-Reactive	-0.16	Non-Reactive	7.95	Non-Reactive	14.13	Equivocal	1.78	Non-Reactive	2.9	Non-Reactive	5.33	Non-Reactive	5.23	Non-Reactive
93.81	Reactive	2.06	Non-Reactive	165.7	Reactive	14.1	Equivocal	224.54	Reactive	61.81	Reactive	97.03	Reactive	6.87	Non-Reactive	252.34	Reactive	9.52	Equivocal
25.89	Equivocal	0.66	Non-Reactive	52.9	Reactive	4.1	Non-Reactive	118.63	Reactive	47.42	Equivocal	66.04	Reactive	3.89	Non-Reactive	158.83	Reactive	5.92	Non-Reactive
14.17	Non-Reactive	1.52	Non-Reactive	13.56	Reactive	0.19	Non-Reactive	46.21	Equivocal	27.06	Non-Reactive	36.66	Reactive	2.24	Non-Reactive	93.05	Reactive	3.5	Non-Reactive
9.33	Non-Reactive	2.14	Non-Reactive	49.05	Reactive	-0.03	Non-Reactive	80.81	Reactive	11.85	Equivocal	15.45	Non-Reactive	2.81	Non-Reactive	44.99	Reactive	5.12	Non-Reactive
9.43	Non-Reactive	0.28	Non-Reactive	37.52	Reactive	-0.76	Non-Reactive	70.6	Reactive	11.47	Equivocal	15.85	Non-Reactive	2.57	Non-Reactive	35.95	Equivocal	5.56	Non-Reactive
6.09	Non-Reactive	1.67	Non-Reactive	187.36	Reactive	1.46	Non-Reactive	255.17	Reactive	8.18	Non-Reactive	31.49	Equivocal	1.96	Non-Reactive	61.56	Reactive	4.47	Non-Reactive
4.25	Non-Reactive	2.04	Non-Reactive	48.41	Reactive	-3.54	Non-Reactive	95.06	Reactive	2.47	Non-Reactive	8.08	Non-Reactive	0.36	Non-Reactive	16.68	Non-Reactive	2.88	Non-Reactive
-1.55	Non-Reactive	-0.39	Non-Reactive	28.78	Reactive	2.89	Non-Reactive	68.99	Reactive	12.06	Non-Reactive	6.36	Non-Reactive	1.64	Non-Reactive	11.13	Non-Reactive	3.99	Non-Reactive
4.98	Non-Reactive	8.48	Non-Reactive	132.65	Reactive	9.53	Equivocal	164.73	Reactive	27.19	Equivocal	21.9	Equivocal	1.86	Non-Reactive	35.22	Equivocal	3.55	Non-Reactive
3.45	Non-Reactive	7.34	Non-Reactive	-3.15	Non-Reactive	0.19	Non-Reactive	15.26	Equivocal	19.85	Equivocal	11.36	Non-Reactive	4.26	Non-Reactive	12.37	Non-Reactive	6.2	Equivocal
5.58	Non-Reactive	5.86	Non-Reactive	372.78	Reactive	14.02	Equivocal	406.62	Reactive	18.51	Equivocal	116.44	Reactive	8.9	Equivocal	155.4	Reactive	11.62	Equivocal
-7.6	Non-Reactive	6.51	Non-Reactive	40.02	Reactive	-1.06	Non-Reactive	88.59	Reactive	29.06	Equivocal	21.26	Equivocal	6.77	Non-Reactive	23.52	Equivocal	3.06	Non-Reactive
-5.53	Non-Reactive	9.99	Non-Reactive	125.42	Reactive	-0.54	Non-Reactive	218.25	Reactive	17.24	Non-Reactive	36.84	Reactive	4.94	Non-Reactive	39.94	Reactive	5.21	Non-Reactive
85.33	Reactive	11.29	Non-Reactive	230.93	Reactive	7.49	Equivocal	266.51	Reactive	68	Reactive	67.78	Equivocal	6.87	Non-Reactive	172.96	Reactive	21.42	Reactive
190.4	Reactive	16.85	Equivocal	21.23	Reactive	14.46	Equivocal	18.85	Equivocal	139.33	Reactive	25.7	Equivocal	6.82	Non-Reactive	117.58	Reactive	26.38	Reactive
61.37	Reactive	14.96	Equivocal	274.28	Reactive	9.49	Equivocal	301.95	Reactive	44.65	Equivocal	64.39	Equivocal	8.37	Non-Reactive	143.44	Reactive	21.17	Reactive
3.24	Non-Reactive	10.2	Reactive	60.02	Reactive	1.22	Non-Reactive	80.29	Reactive	69.36	Reactive	17.1	Non-Reactive	3.55	Non-Reactive	38.68	Reactive	5.41	Non-Reactive
16.73	Non-Reactive	15.71	Reactive	126.17	Reactive	12.38	Non-Reactive	170.15	Reactive	67.03	Reactive	34.9	Reactive	7.54	Non-Reactive	72.53	Reactive	15.27	Reactive
2.62	Non-Reactive	6.64	Non-Reactive	51.57	Reactive	2.02	Non-Reactive	72.5	Reactive	23.75	Equivocal	83.26	Equivocal	2.94	Non-Reactive	218.47	Reactive	2.04	Non-Reactive
1.12	Non-Reactive	5.48	Non-Reactive	-3.06	Non-Reactive	-0.01	Non-Reactive	7.89	Non-Reactive	20.79	Equivocal	4.12	Non-Reactive	3.19	Non-Reactive	6.46	Non-Reactive	5.8	Non-Reactive
3.47	Non-Reactive	7.71	Non-Reactive	283.7	Reactive	3.03	Non-Reactive	337.71	Reactive	11.19	Equivocal	118.59	Reactive	4.72	Non-Reactive	263.64	Reactive	5.2	Non-Reactive
-18.24	Non-Reactive	-0.73	Non-Reactive	114.75	Reactive	-1.73	Non-Reactive	194.46	Reactive	9.56	Non-Reactive	59.27	Reactive	1.23	Non-Reactive	121.13	Reactive	0.62	Non-Reactive
-12.49	Non-Reactive	4.8	Non-Reactive	50.14	Reactive	-1.36	Non-Reactive	99.92	Reactive	17.96	Non-Reactive	33.9	Reactive	2.2	Non-Reactive	66.55	Reactive	3.44	Non-Reactive
3.06	Non-Reactive	3.24	Non-Reactive	83.28	Reactive	1.78	Non-Reactive	103.15	Reactive	19.83	Equivocal	27.26	Equivocal	2.59	Non-Reactive	82.05	Reactive	5.39	Non-Reactive
3.07	Non-Reactive	3.88	Non-Reactive	-3.38	Non-Reactive	0.06	Non-Reactive	10.73	Non-Reactive	25.68	Equivocal	5.99	Non-Reactive	4.09	Non-Reactive	11.17	Non-Reactive	6.85	Equivocal
3.58	Non-Reactive	4.42	Non-Reactive	221.12	Reactive	-0.37	Non-Reactive	284.41	Reactive	16.14	Equivocal	50.03	Equivocal	4.16	Non-Reactive	91.63	Reactive	6.39	Equivocal
-2.37	Non-Reactive	3.39	Non-Reactive	37.28	Reactive	0.24	Non-Reactive	80.68	Reactive	14.41	Non-Reactive	8.13	Non-Reactive	3.96	Non-Reactive	17.5	Non-Reactive	5.17	Non-Reactive
-6.96	Non-Reactive	0.81	Non-Reactive	98.07	Reactive	-3.51	Non-Reactive	168.3	Reactive	5.87	Non-Reactive	20.02	Equivocal	2.26	Non-Reactive	35.15	Reactive	-0.28	Non-Reactive
